# Supplementary material for: Tyrp1 Mutant Variants Associated with OCA3: Computational Characterization of Protein Stability and Ligand Binding
Source: Int J Mol Sci. 2021 Sep 22;22(19):10203. doi: 10.3390/ijms221910203 (PMC8508144; doi:10.3390/ijms221910203)
Supplement: Supplementary file 1 [file ijms-22-10203-s001.zip]

Archive with 1 entries (1 files):
- ijms-1363929-supplementary.pdf
